# Supplementary material for: Zinc Enhances Cadmium Accumulation in Shoots of Hyperaccumulator Solanum nigrum by Improving ATP-Dependent Transport and Alleviating Toxicity
Source: Plants (Basel). 2024 Sep 9;13(17):2528. doi: 10.3390/plants13172528 (PMC11397465; doi:10.3390/plants13172528)
Supplement: Supplementary file 1 [file plants-13-02528-s001.zip]

Archive with 1 entries (1 files):
- plants-3133908-supplementary.pdf
